# Supplementary material for: Rapid Detection of Carbendazim Residue in Apple Using Surface-Enhanced Raman Scattering and Coupled Chemometric Algorithm
Source: Foods. 2022 Apr 28;11(9):1287. doi: 10.3390/foods11091287 (PMC9103909; doi:10.3390/foods11091287)
Supplement: Supplementary file 1 [file foods-11-01287-s001.zip]

Archive with 1 entries (1 files):
- foods-1672818-supplementary.pdf
